# Supplementary material for: Optimized Centrifugation and Activation Protocol for the Preparation of Plasma Rich in Growth Factors in Pigs
Source: Biomedicines. 2026 Mar 12;14(3):640. doi: 10.3390/biomedicines14030640 (PMC13024719; doi:10.3390/biomedicines14030640)
Supplement: Supplementary file 1 [file biomedicines-14-00640-s001.zip]

Archive with 1 entries (1 files):
- biomedicines-4195760-supplementary.xlsx
