# Supplementary material for: Optimized Centrifugation and Activation Protocol for the Preparation of Plasma Rich in Growth Factors in Pigs
Source: Biomedicines. 2026 Mar 12;14(3):640. doi: 10.3390/biomedicines14030640 (PMC13024719; doi:10.3390/biomedicines14030640)
Supplement: Supplementary file 1 [file biomedicines-14-00640-s001.zip › biomedicines-4195760-supplementary.xlsx]

## Sheet: Foglio1
Supplementary Table 1. Quantification of soluble factors (pg/ml) in porcine versus human activated PRGF obtained with the identical device and protocol (P2) and analyzed with the identical ELISA platform in its porcine or human release [25]
	Porcine	Human
TGFB1	41074.8	58819.1
TIMP2	12651.3	22795.5
IL17F	11775.1	9879
IL1RA	10051.1	290.456
IL12	7539.66	14.1831
OPG	3981.05	76.3223
ANG1	2283.51	2705.03
IL4	2168.01	527.748
PDGFBB	1948.93	47170.5
IL13	921.133	42.0327
MIG	403.738	5743.09
MIP1B	341.126	54.5828
TIMP1	290.496	12041.4
IL1B	260.812	932.368
GMCSF	190.02	68.3357
IL1A	121.137	2482.12
PECAM1	104.62	5050.84
IL6	98.0243	27.9365
TGFA	86.3068	12272.7
IL17A	81.0379	224.624
MCP1	40.5623	703.447
TNFA	14.2221	121.499
